# Supplementary material for: Differential Cell Death Pathways Induced by Oxidative Stress in Multi-Organs of Amur Grayling (Thymallus grubii) Under Gradient Ammonia Stress
Source: Antioxidants (Basel). 2025 Apr 21;14(4):499. doi: 10.3390/antiox14040499 (PMC12023975; doi:10.3390/antiox14040499)
Supplement: Supplementary file 1 [file antioxidants-14-00499-s001.zip]

Archive with 1 entries (1 files):
- antioxidants-3530716-supplementary.pdf
